# Supplementary material for: The First Heterozygous TWNK Nonsense Mutation Associated with Progressive External Ophthalmoplegia: Evidence for a New Piece in the Puzzle of Mitochondrial Diseases
Source: Biomolecules. 2025 Sep 18;15(9):1337. doi: 10.3390/biom15091337 (PMC12467334; doi:10.3390/biom15091337)
Supplement: Supplementary file 1 [file biomolecules-15-01337-s001.zip]

Archive with 1 entries (1 files):
- biomolecules-3843784-supplementary.pdf
